# Supplementary material for: Chemical Profiling and Molecular Docking Study of Agathophora alopecuroides
Source: Life (Basel). 2022 Nov 11;12(11):1852. doi: 10.3390/life12111852 (PMC9696702; doi:10.3390/life12111852)
Supplement: Supplementary file 1 [file life-12-01852-s001.zip]

Archive with 1 entries (1 files):
- life-2008628-SI.pdf
